# Supplementary material for: Self-Assembly Behavior, Aggregation Structure, and the Charge Carrier Transport Properties of S-Heterocyclic Annulated Perylene Diimide Derivatives
Source: Molecules. 2024 Apr 25;29(9):1964. doi: 10.3390/molecules29091964 (PMC11085381; doi:10.3390/molecules29091964)
Supplement: Supplementary file 1 [file molecules-29-01964-s001.zip]

Archive with 1 entries (1 files):
- molecules-2950394-supplementary.pdf
